# Supplementary material for: Preclinical Evaluation of the Novel BTK Inhibitor Acalabrutinib in Canine Models of B-Cell Non-Hodgkin Lymphoma
Source: PLoS One. 2016 Jul 19;11(7):e0159607. doi: 10.1371/journal.pone.0159607 (PMC4951150; doi:10.1371/journal.pone.0159607)
Supplement: S1 Table — Dose escalation resulted in prolonged CB for 5 of 6 patients. (Patient 11 did not attain CB because the duration of SD was only 11 days.) (XLSX) [file pone.0159607.s003.xlsx]

## Sheet: Sheet1
Starting Dose	Patient Number	1st Escalation Dose	Study Day of 1st escalation	2nd Escalation Dose	Study Day of 2nd escalation	Days from initial dose escalation to study withdrawal	Details	Clinical Benefit after dose escalation
2.5 mg/kg QD	3	10 mg/kg BID	84	15 mg/kg BID	126	49	Patient achieved SD then PR at 2.5mg/kg QD, progressed, then achieved SD and PR again after escalation to 10mg/kg BID	Yes
	5	10 mg/kg QD	42	10 mg/kg BID	49	49	Patient achieved SD, then PR, then SD at 2.5mg/kg QD, developed PD, then achieved SD after escalation to 10mg/kg BID	Yes
5.0 mg/kg QD	7	10 mg/kg BID	42	-	-	21	Patient achieved SD at 5.0mg/kg QD, developed PD, then achieved SD again after escalation to 10mg/kg BID	Yes
	10	10 mg/kg BID	14	15 mg/kg BID	56	48	Patient achieved SD at 5.0mg/kg QD, and this was maintained with escalation	Yes
	11	10 mg/kg BID	42	-	-	11	Patient developed PD at 5.0mg/kg QD and achieved SD after escalation	No
10 mg/kg BID	12	15 mg/kg BID	70	-	-	21	Patient achieved PR at 10mg/kg BID, developed PD, then achieved SD after escalation	Yes
